# Supplementary material for: The role of self-efficacy in specific fears
Source: PLoS One. 2023 Mar 24;18(3):e0283660. doi: 10.1371/journal.pone.0283660 (PMC10038300; doi:10.1371/journal.pone.0283660)
Supplement: S1 File — (CSV) [file pone.0283660.s001.csv]

participant	Gender	Age	GSE	STAI_T	Fear_Animal	Fear_Environment	Fear_Situational	Fear_BII	Avoidance_Animal	Avoidance_Environment	Avoidance_Situational	Avoidance_BII	SSE_Animal	SSE_Environment	SSE_Situational	SSE_BII
1	2	20	24	55	30	23	24	44	29	24	23	46	36	41	42	36
3	2	23	35	23	16	30	9	20	17	23	8	14	45	57	35	54
4	1	24	34	26	12	9	10	15	15	9	8	16	48	40	46	48
5	2	20	26	40	12	10	8	14	11	9	8	13	43	39	39	34
6	2	24	37	27	13	17	9	30	11	14	10	24	49	54	58	47
9	1	23	26	47	37	34	28	52	34	31	28	48	40	42	44	40
11	2	21	30	32	19	14	15	19	19	13	13	19	35	45	52	57
12	2	22	31	32	19	17	10	19	19	13	10	24	39	45	38	47
14	2	42	36	29	13	13	12	22	11	12	10	22	56	55	47	46
16	2	21	33	49	12	11	11	26	12	10	10	24	57	65	65	58
17	2	22	26	36	18	22	13	42	21	28	12	45	39	34	58	22
19	1	31	20	37	18	11	8	20	24	16	9	27	28	59	65	51
20	2	21	33	34	13	11	9	22	21	14	10	26	45	38	60	41
23	1	28	38	34	12	13	8	21	12	11	9	18	54	48	54	54
25	2	57	30	38	13	12	9	19	13	13	9	17	57	42	43	51
29	2	23	30	36	12	10	9	17	11	9	9	16	44	56	59	59
30	2	20	27	56	23	16	18	17	20	11	12	18	32	45	63	34
32	2	29	33	37	21	21	14	22	19	20	13	18	38	37	36	44
34	2	20	35	36	15	9	14	24	14	10	11	28	50	65	56	47
36	2	28	30	46	11	10	10	17	16	11	8	22	40	42	52	48
38	2	24	30	30	15	12	10	21	14	13	10	22	57	63	48	42
41	2	20	28	61	19	25	16	19	22	21	14	14	29	50	26	58
45	2	25	28	57	33	21	15	27	32	19	12	20	46	44	38	44
48	1	31	25	54	41	33	29	52	32	29	23	49	42	47	39	44
56	2	19	24	44	15	14	10	20	21	12	12	20	39	61	60	62
61	2	43	30	48	18	11	8	39	17	11	8	31	30	41	46	33
63	2	23	29	43	20	12	18	20	26	11	22	19	36	65	65	63
64	1	30	32	48	15	15	8	37	14	9	8	30	43	39	42	36
65	2	28	32	54	28	23	18	45	30	12	11	47	45	40	41	41
69	2	23	10	74	20	31	24	48	21	30	17	32	46	46	46	46
70	2	57	33	32	22	10	9	16	23	14	10	16	19	43	52	54
77	2	24	30	37	18	15	16	24	19	17	12	24	29	35	44	45
78	2	25	25	35	21	15	14	18	23	13	12	15	37	40	47	44
81	1	23	34	45	20	10	11	22	20	9	8	16	36	64	63	63
82	1	27	33	30	10	17	14	15	10	18	16	17	36	53	43	40
83	2	24	31	36	15	10	12	36	12	9	10	22	31	55	49	44
84	2	24	31	38	15	13	17	17	11	10	14	14	54	46	42	52
85	2	23	24	58	21	17	9	27	23	23	11	33	33	38	46	35
86	2	24	28	41	14	12	16	20	13	11	11	17	45	45	43	40
91	2	29	33	46	14	12	9	20	12	11	8	18	45	60	62	18
92	2	27	30	40	11	10	8	14	10	10	8	14	52	52	52	52
93	2	23	25	53	22	21	12	23	18	17	10	19	36	38	62	48
94	2	28	29	55	31	21	17	49	27	12	11	40	38	46	36	42
99	2	43	26	50	23	17	13	54	20	16	10	51	31	35	39	32
100	2	26	29	34	14	13	18	25	14	12	19	23	46	55	48	50
101	2	23	29	28	12	11	8	25	11	9	8	26	57	65	62	46
103	2	29	32	38	10	13	11	32	10	12	10	29	44	62	59	44
104	2	27	18	65	24	17	17	21	26	22	20	19	21	61	41	55
106	1	24	31	44	12	12	11	25	13	12	11	27	42	43	52	48
107	2	27	24	56	14	12	9	18	18	16	12	29	35	52	57	50
109	2	22	30	24	16	18	9	16	26	18	9	17	35	35	65	61
111	2	24	30	36	17	13	17	20	17	10	10	16	24	54	54	26
112	2	21	31	41	14	12	8	15	13	11	9	16	42	64	65	61
114	1	27	23	56	23	20	16	24	13	12	12	14	41	36	38	38
121	2	23	29	35	18	13	11	23	16	12	12	18	31	54	22	38
123	1	21	30	45	14	16	11	24	12	18	12	14	51	48	42	42
124	1	24	31	53	21	13	10	19	21	13	8	18	38	42	28	31
125	2	23	30	40	22	22	13	31	29	23	11	35	28	32	46	27
127	2	24	30	44	17	15	11	29	16	13	8	29	33	32	35	38
128	2	22	28	55	16	21	12	17	17	22	11	17	22	28	63	62
130	2	29	31	45	14	15	10	23	12	13	8	19	46	57	62	21
131	2	22	30	38	11	12	12	14	10	10	10	13	46	53	41	49
132	2	23	29	45	14	11	9	24	15	10	8	22	37	49	46	46
133	2	39	18	37	10	20	14	15	10	19	14	15	57	23	64	54
134	2	25	32	30	12	9	8	16	12	9	8	18	50	50	48	56
135	2	24	40	28	12	9	8	17	13	9	8	18	65	61	65	65
136	1	30	34	35	26	19	18	21	33	24	16	31	41	50	56	55
137	2	23	32	45	14	13	12	22	16	11	14	32	24	27	30	28
138	2	26	28	61	32	17	15	34	30	12	10	38	32	35	38	29
140	2	35	34	34	14	11	9	17	16	12	11	19	29	50	55	54
141	2	26	30	29	10	12	10	15	11	9	8	14	25	25	25	25
142	2	24	35	39	12	9	10	19	11	9	12	24	52	57	46	40
145	1	22	27	36	26	9	8	23	26	9	8	17	46	65	43	54
146	2	23	34	45	12	16	9	22	15	12	9	22	43	57	54	55
148	1	26	34	25	10	9	8	15	10	9	8	14	53	52	53	52
149	2	37	31	42	22	16	8	28	20	11	8	21	26	46	65	41
153	1	23	31	37	28	10	12	19	28	11	10	18	25	33	33	33
156	2	24	38	39	13	10	8	24	14	12	9	24	34	41	63	39
157	2	33	19	52	22	16	14	31	22	11	8	26	24	44	53	41
159	2	25	32	39	25	15	11	23	25	14	10	22	48	65	46	58
161	2	22	31	37	18	16	14	21	20	11	10	19	27	55	63	54
162	2	20	21	61	17	12	9	20	16	11	9	18	36	58	62	58
163	2	31	26	52	38	32	27	43	28	24	23	37	37	43	40	33
166	2	23	39	30	22	16	13	25	22	11	10	18	30	48	31	57
167	2	22	39	27	10	11	8	18	10	9	8	16	53	53	48	41
169	2	24	27	48	12	12	11	18	16	12	11	17	44	61	57	47
170	2	22	29	36	15	13	10	19	19	9	10	18	43	62	64	65
175	2	25	28	33	24	14	17	26	15	12	16	20	42	55	54	58
178	2	42	29	39	13	12	11	19	15	11	8	17	32	33	54	50
179	2	26	28	40	30	23	20	30	28	19	16	19	32	38	44	45
180	2	21	32	43	13	14	21	35	11	13	17	25	26	24	20	28
188	2	54	24	54	18	24	22	17	20	20	16	15	28	32	19	25
189	2	33	28	34	16	13	13	18	16	12	10	17	29	33	53	53
190	2	23	28	39	19	16	11	28	18	15	11	28	34	47	46	46
195	2	26	24	44	12	16	20	41	10	15	13	33	43	36	31	34
198	1	29	37	21	10	9	8	17	10	9	8	19	63	63	62	61
200	2	25	23	61	21	11	14	16	18	10	12	17	40	59	42	65
204	1	22	37	31	12	9	9	18	15	9	9	25	41	57	58	54
205	2	21	31	35	20	9	11	20	21	12	11	19	32	60	34	52
207	2	26	34	41	21	14	14	26	23	14	16	30	39	50	44	40
208	2	19	30	34	17	11	9	18	20	11	8	19	51	50	64	54
215	2	27	36	22	14	9	8	15	11	9	8	14	59	65	65	63
217	2	23	31	37	17	19	14	38	20	17	10	34	27	61	52	44
218	2	21	25	54	11	19	19	23	10	18	17	27	35	33	45	33
220	1	24	34	35	13	13	10	19	14	14	11	23	50	60	46	60
223	2	24	29	45	14	10	9	39	14	9	9	39	13	62	19	20
224	2	29	29	26	12	14	10	18	10	11	8	15	51	53	53	53
225	2	29	33	39	14	12	8	20	12	9	8	18	49	61	59	17
226	2	22	28	35	19	26	20	40	20	23	17	38	40	35	61	36
230	2	21	29	47	18	13	8	26	24	14	8	26	44	53	50	46
233	2	25	29	31	19	12	9	14	18	10	9	13	22	65	63	63
234	2	20	23	49	21	18	16	27	21	20	18	34	31	33	33	32
235	2	22	27	43	13	11	8	24	12	10	8	22	50	63	48	46
236	2	27	29	45	13	13	8	14	16	13	10	14	38	39	61	61
237	2	42	23	53	12	12	10	21	12	15	10	26	56	36	48	39
241	2	26	35	39	12	15	8	14	11	13	8	14	40	44	59	60
242	2	22	27	33	14	12	10	19	19	13	13	20	40	45	61	58
243	2	27	31	46	19	14	13	18	17	15	10	29	44	49	60	55
245	1	25	37	34	13	12	9	15	13	13	9	15	53	61	65	62
246	2	24	40	28	12	10	8	14	14	12	8	14	55	54	49	60
249	2	19	28	53	19	14	11	21	20	12	8	19	17	55	41	46
250	2	20	24	63	23	19	15	15	26	18	10	18	37	48	65	62
252	1	20	32	37	13	9	8	26	12	9	8	17	44	49	54	47
255	1	23	36	39	17	14	10	14	17	11	9	19	35	54	56	61
256	2	28	33	35	19	16	8	21	20	15	9	18	15	45	39	63
259	2	23	23	55	21	15	12	20	16	15	11	26	45	65	60	46
263	2	20	27	55	15	10	8	16	19	10	8	26	27	57	65	46
265	2	20	23	58	15	14	13	34	11	11	12	39	42	56	43	27
268	2	23	29	40	14	12	12	31	11	9	9	26	52	48	33	32
274	2	28	31	46	13	12	13	25	11	10	12	17	51	55	40	37
276	1	20	29	43	13	18	12	18	17	19	10	17	41	30	57	59
277	2	23	33	38	20	19	17	16	22	19	17	17	31	65	58	45
278	2	23	24	47	12	12	9	21	13	10	8	15	39	37	33	36
279	4	20	32	54	15	18	16	31	15	21	14	33	30	47	48	28
280	2	25	35	34	10	12	16	21	10	9	15	13	50	53	53	49
283	2	25	32	60	14	18	12	17	14	18	13	16	34	56	53	55
284	2	22	33	43	10	9	8	33	10	9	9	39	57	62	64	31
285	2	21	27	55	12	12	9	21	10	11	9	26	46	49	38	48
286	1	20	30	37	11	20	11	44	10	18	8	36	60	39	46	33
287	2	31	21	61	22	15	9	20	26	16	9	21	20	51	60	50
288	2	22	25	44	12	13	13	15	12	15	12	20	34	53	49	53
289	2	31	31	36	12	12	9	14	17	11	8	14	42	65	56	65
291	2	25	25	42	21	20	17	25	25	17	18	23	23	37	46	23
295	2	33	34	44	18	11	9	16	17	9	8	14	31	62	65	39
296	2	21	28	42	13	14	11	42	12	11	9	40	47	49	48	41
297	2	26	30	32	21	16	10	26	10	9	8	14	41	43	42	44
299	2	23	30	30	26	12	10	22	31	14	13	25	21	61	45	39
301	2	21	21	62	31	25	17	28	31	25	14	31	32	22	31	47
302	1	20	31	49	10	14	12	21	12	10	14	17	63	48	52	41
303	1	27	26	39	18	14	8	28	21	14	9	28	30	34	46	29
305	2	22	34	46	22	13	12	29	25	15	12	27	34	41	38	41
306	2	35	35	32	12	11	8	14	15	10	9	14	40	44	44	42
309	2	21	30	34	13	14	10	17	13	15	9	19	39	60	53	42
313	1	25	38	25	14	13	8	22	15	12	8	23	57	65	58	58
315	1	29	32	43	12	10	8	17	14	10	9	14	64	60	63	59
316	1	51	32	37	13	13	9	18	12	12	9	16	42	43	41	40
317	2	20	31	35	17	12	11	20	17	11	11	16	43	42	39	43
318	2	33	39	29	15	13	8	15	13	11	8	14	39	43	41	45
320	2	19	23	44	25	19	13	27	24	20	13	24	30	48	38	48
323	2	23	24	57	21	15	18	16	19	13	14	14	45	62	61	61
324	1	27	31	33	13	10	9	17	12	9	8	14	58	55	61	57
326	2	23	27	42	12	10	9	15	12	10	10	14	48	62	54	58
327	2	25	20	62	15	31	26	49	16	33	26	52	42	47	43	32
329	2	20	37	31	12	10	9	14	12	9	8	14	65	65	61	61
331	1	20	31	37	13	20	13	18	17	26	17	37	31	42	41	40
334	2	33	32	35	10	9	8	16	10	9	8	16	65	65	65	53
337	4	29	22	37	13	16	12	31	14	20	16	42	45	42	47	37
344	1	25	39	50	10	10	9	16	13	10	10	17	57	54	57	57
346	2	19	26	37	22	11	9	21	22	11	9	19	39	36	36	49
348	2	48	40	21	14	11	8	14	16	11	8	14	44	65	65	65
349	1	30	29	46	18	22	16	36	21	23	15	39	33	28	34	32
351	2	21	35	40	16	19	16	22	16	16	16	18	31	31	36	47
352	2	26	30	44	17	13	8	23	12	14	8	15	41	36	40	40
353	2	22	30	30	15	10	8	15	19	12	8	16	27	48	65	57
354	2	22	25	56	21	12	9	37	23	11	8	36	40	54	39	40
355	2	29	29	65	16	19	14	17	16	21	14	19	35	38	30	39
356	2	26	23	61	29	20	17	36	36	22	17	50	28	31	53	33
357	2	24	29	51	16	17	15	17	23	14	16	20	34	39	38	54
358	2	29	38	28	32	23	21	29	30	20	18	17	25	25	27	24
361	2	20	31	39	16	12	11	24	15	11	11	21	37	63	54	49
363	2	21	29	36	14	13	11	19	12	12	12	14	54	54	50	53
366	1	26	40	40	10	9	8	14	10	9	8	14	53	53	53	53
368	1	24	34	41	19	12	8	15	20	9	9	15	47	64	57	63
369	2	21	28	38	15	12	9	15	14	13	9	15	50	63	55	65
370	1	33	29	45	10	9	8	18	10	9	8	15	55	61	61	59
371	1	22	30	30	16	14	8	18	34	23	10	39	38	42	65	48
373	2	25	32	33	15	12	10	16	19	13	10	17	33	52	50	53
375	1	23	31	30	10	10	8	20	10	9	8	14	65	65	65	65
376	1	29	38	41	10	12	8	15	10	12	9	18	65	65	55	60
378	2	22	39	28	10	9	8	19	10	9	8	15	53	53	53	53
381	2	49	23	51	11	20	18	22	12	21	15	20	45	42	36	38
382	2	24	28	47	22	15	8	30	21	11	8	21	26	44	34	28
385	2	24	27	61	15	14	8	16	20	13	8	16	41	53	65	40
386	2	25	34	41	15	11	9	16	20	10	9	16	43	65	35	59
387	2	20	35	38	12	17	14	18	10	13	11	17	49	43	41	52
388	2	30	26	46	38	34	31	54	48	36	31	49	49	47	42	47
389	2	29	26	47	22	17	14	18	19	13	12	16	26	31	53	63
394	1	31	26	50	15	17	13	19	13	13	9	16	49	45	44	40
401	2	48	31	31	17	11	8	15	10	10	8	17	40	41	52	57
403	2	21	30	36	10	14	11	15	10	12	11	14	60	57	58	65
405	2	22	23	48	31	9	9	25	32	9	8	22	35	35	36	56
409	2	23	30	56	25	21	15	33	17	19	15	21	37	42	35	43
411	1	35	37	32	21	10	8	17	16	9	8	15	39	65	46	61
413	2	21	29	37	11	12	10	24	11	13	10	28	35	39	39	36
416	2	32	33	25	17	15	10	36	10	11	8	17	45	48	62	52
418	2	20	30	29	14	18	13	26	16	14	9	25	39	43	45	52
419	2	22	30	51	18	14	12	18	16	12	11	18	28	58	46	50
424	1	31	26	56	11	11	9	18	11	12	8	17	58	47	55	51
432	2	21	23	60	16	22	19	22	15	22	16	18	53	35	38	47
433	1	22	29	54	13	17	11	17	14	14	10	17	49	40	38	26
434	2	21	31	31	13	13	11	19	15	15	9	17	43	54	65	52
435	2	24	28	65	17	16	11	16	19	15	13	17	27	40	47	45
436	2	26	24	60	19	15	17	25	19	13	18	20	44	37	43	41
438	2	21	28	64	21	10	11	15	17	12	11	19	28	60	54	60
439	1	30	30	34	20	16	13	21	24	24	18	25	34	48	47	49
441	2	21	24	51	10	9	8	16	13	9	10	27	38	53	42	42
442	2	30	23	50	13	20	15	15	14	21	18	19	34	53	46	65
443	2	21	30	34	15	14	10	15	12	13	8	14	57	57	57	54
444	2	20	29	38	20	14	12	16	23	15	12	15	29	39	53	53
445	2	19	27	48	15	10	10	19	14	11	11	20	49	35	49	46
446	2	21	27	34	13	13	12	18	14	9	8	14	45	49	51	55
447	2	22	30	27	12	10	8	14	10	9	8	13	57	58	51	65
448	2	20	18	65	15	25	24	14	11	20	22	14	24	23	22	65
449	2	26	32	35	20	13	10	21	28	11	8	19	38	40	41	40
450	1	24	37	23	11	12	9	16	10	9	9	18	65	52	60	65
453	2	24	29	36	24	9	8	36	18	9	8	34	16	52	30	17
455	2	21	25	60	26	17	14	43	25	22	18	48	39	45	37	35
456	2	25	26	59	12	21	17	18	10	13	9	17	34	39	37	41
459	2	28	33	41	16	13	8	18	14	13	8	18	37	65	65	57
461	2	24	31	42	16	13	12	22	14	11	11	22	56	34	55	56
465	1	30	37	27	13	21	8	15	10	16	8	14	65	42	65	65
467	2	22	29	43	16	15	10	23	23	19	11	28	43	55	56	33
470	2	20	31	35	18	13	11	16	16	13	11	17	32	43	47	45
473	2	22	29	40	16	12	12	16	17	12	9	19	24	53	53	59
479	1	24	30	42	15	12	8	24	13	9	8	25	53	60	65	50
481	1	20	28	47	11	14	11	17	10	9	10	27	45	49	48	49
482	2	22	30	60	16	11	12	15	20	11	12	16	32	45	32	65
486	2	22	35	35	16	11	15	16	14	12	11	16	55	54	46	60
487	2	21	26	49	10	9	8	14	10	9	8	16	53	53	53	53
489	1	22	33	45	17	13	8	28	17	9	8	34	54	55	49	39
491	2	25	18	51	20	20	20	20	19	18	18	18	55	36	40	38
493	2	23	30	56	15	13	9	19	17	10	9	17	34	58	42	45
494	2	21	19	55	13	12	14	21	19	11	10	13	35	51	30	44
495	2	23	32	28	13	15	11	16	13	12	9	14	57	62	57	62
496	2	21	25	49	11	10	11	19	11	9	12	14	58	57	63	64
499	2	21	24	58	15	16	16	20	15	14	12	17	30	44	44	55
500	2	25	28	48	18	16	11	23	13	12	9	17	48	56	65	65
501	2	25	31	36	15	13	11	16	15	10	10	13	13	57	57	53
502	2	62	20	50	16	16	16	18	15	12	11	17	33	32	39	53
504	2	21	33	32	17	11	9	15	17	11	8	14	47	57	58	64
507	2	22	25	48	13	9	10	14	12	9	8	13	55	54	59	65
509	1	24	29	37	16	17	11	14	14	15	10	14	35	41	65	61
512	2	26	30	45	28	11	8	15	32	11	8	16	19	41	65	58
514	1	20	23	67	14	15	14	32	16	15	16	36	38	33	36	45
515	1	22	29	57	24	26	16	27	25	29	17	24	37	48	33	61
516	2	27	36	27	18	11	8	21	20	10	8	23	53	39	53	53
519	2	24	27	47	25	15	8	14	23	13	8	15	39	53	31	53
525	2	25	33	26	10	11	12	15	10	10	8	14	64	64	64	63
526	2	25	25	54	15	13	17	22	14	12	15	31	32	48	33	26
528	2	22	26	44	14	12	14	27	12	12	13	28	40	36	47	42
529	2	25	37	30	15	17	10	31	16	13	13	30	39	47	44	44
530	2	25	28	48	18	9	10	17	12	9	8	17	47	65	65	48
532	1	39	32	35	16	9	8	26	18	9	8	24	41	39	38	38
534	2	20	25	51	13	15	11	17	11	11	10	15	55	54	58	54
536	1	32	27	46	10	11	11	18	10	9	9	19	57	65	54	51
538	2	24	28	42	15	10	11	36	14	10	8	35	54	61	48	40
539	2	27	33	32	12	17	10	19	13	14	8	20	61	58	62	47
542	1	27	30	53	30	27	24	42	30	27	24	42	39	39	39	39
543	1	20	30	43	13	12	12	27	14	11	13	28	39	58	54	47
545	2	26	33	35	19	14	11	17	16	9	10	15	42	60	58	61
548	2	18	35	31	15	13	10	18	12	14	9	17	57	56	62	58
549	2	22	30	29	18	16	12	30	18	14	10	26	36	41	55	42
555	2	20	34	37	18	16	18	24	22	15	15	22	22	51	46	47
557	2	22	28	51	16	12	9	23	13	10	9	14	43	55	54	49
558	2	23	33	42	12	11	9	15	11	10	9	14	65	60	60	65
559	2	26	40	45	24	10	12	35	26	13	12	47	36	41	36	32
561	2	21	36	28	10	14	9	14	10	12	8	14	60	59	61	65
563	1	36	27	32	14	15	13	21	16	13	11	21	53	39	36	36
564	1	25	35	40	15	10	9	19	30	11	8	26	54	58	65	53
565	2	22	30	34	13	13	18	16	14	13	17	16	24	50	28	45
566	2	23	30	34	20	11	8	15	21	12	8	14	35	43	65	65
567	2	21	36	28	26	16	12	36	18	13	9	22	33	34	44	41
569	2	21	37	33	11	17	10	16	10	11	8	15	64	63	63	62
571	1	21	31	32	11	10	10	16	12	9	8	15	59	62	59	59
573	2	36	32	42	10	19	24	23	10	18	20	25	53	28	28	38
574	2	21	37	35	17	16	12	23	16	13	10	24	49	59	53	59
575	2	19	26	37	30	27	17	24	27	31	19	22	29	17	46	39
576	1	59	34	29	17	13	8	17	16	9	8	16	36	58	55	54
577	2	23	27	49	15	22	11	28	15	20	8	32	38	45	40	48
578	2	23	28	50	17	16	10	22	22	15	9	16	37	42	40	50
579	2	22	30	36	20	15	10	17	22	13	9	20	29	61	57	63
580	2	35	19	62	11	14	13	21	12	10	8	16	36	48	31	65
583	2	29	29	45	12	9	9	50	12	9	8	49	40	41	42	42
584	2	22	25	48	18	15	13	20	16	11	10	15	37	37	47	42
586	2	20	32	37	14	16	15	19	15	16	15	21	31	64	39	59
587	1	30	32	37	10	11	10	35	10	10	8	22	50	50	47	32
588	2	22	36	30	18	15	12	22	17	10	8	19	65	62	62	53
589	2	22	37	34	17	18	14	22	15	18	11	24	32	33	56	43
591	2	28	29	45	14	12	11	18	12	11	10	18	54	58	53	45
597	2	22	10	44	16	9	12	18	14	9	10	14	53	53	53	53
601	2	30	29	53	23	15	12	32	25	13	8	24	28	51	63	45
605	2	22	34	33	16	13	8	15	17	13	8	15	33	57	61	63
608	1	24	25	49	15	13	12	21	28	23	20	33	36	42	43	36
613	1	23	33	39	21	11	12	19	16	9	11	16	46	64	45	44
614	2	28	29	46	17	13	9	19	23	12	10	20	32	52	61	47
615	2	25	28	38	19	12	8	14	12	9	8	13	41	43	43	54
616	2	24	27	48	21	15	15	14	25	13	11	14	36	43	29	53
622	1	33	25	48	35	25	23	36	27	29	23	42	41	38	37	41
625	2	21	29	37	22	13	15	49	28	15	14	48	26	29	52	19
627	2	51	30	30	13	10	8	17	15	10	8	19	44	52	52	58
630	2	41	31	37	15	10	11	17	15	10	9	14	50	45	48	53
631	2	30	26	54	17	13	11	24	20	10	8	23	35	39	31	44
635	1	25	28	47	15	12	16	21	19	12	20	22	23	44	36	65
636	2	33	34	39	11	18	9	28	12	16	8	29	65	26	65	29
639	1	55	36	34	10	10	9	16	10	10	9	14	65	65	64	65
640	1	21	31	44	18	16	9	27	20	17	13	37	33	48	57	36
649	2	20	23	45	22	10	13	18	29	12	12	20	19	52	40	52
653	2	21	33	34	11	10	10	16	10	9	10	15	65	64	56	57
655	2	23	29	53	26	18	13	32	25	16	13	37	65	20	24	60
657	2	24	21	55	21	11	10	23	21	10	10	30	42	38	41	43
661	2	69	27	38	16	12	11	28	18	12	9	23	47	44	51	48
667	2	24	35	30	23	13	8	37	19	9	8	26	25	21	22	21
670	2	40	32	46	21	25	21	17	16	26	18	15	29	23	30	21
671	2	26	30	59	11	12	10	14	14	14	10	14	60	39	61	60
676	2	34	20	65	16	16	19	21	15	13	16	17	37	43	37	37
677	2	23	40	25	15	12	9	28	17	11	9	29	45	53	64	44
678	2	18	23	58	17	17	13	26	14	16	13	21	23	43	42	40
680	1	24	30	52	23	17	10	17	15	12	8	16	40	46	43	42
681	2	20	30	40	12	17	10	34	12	15	11	39	53	42	53	44
684	1	21	33	43	15	13	8	17	20	14	8	16	26	49	49	59
685	2	22	28	53	32	24	17	29	32	16	11	23	31	39	43	48
687	2	35	32	32	16	18	17	14	13	14	11	14	46	50	44	42
688	2	23	24	46	16	13	10	19	15	12	10	20	44	30	56	36
689	2	31	28	42	15	9	10	19	12	10	8	22	54	65	65	63
690	2	20	27	44	13	10	8	20	14	11	9	21	43	45	50	36
691	2	20	28	32	14	10	9	14	11	10	10	14	36	46	46	65
693	2	28	35	29	12	15	14	18	10	13	11	15	54	40	56	57
694	2	27	28	47	12	15	12	14	12	15	8	15	44	65	53	64
695	2	26	38	25	10	9	8	15	10	9	8	15	65	65	65	65
696	2	22	29	42	23	18	15	28	23	12	15	22	34	43	45	47
697	2	22	27	40	21	15	10	21	22	15	11	17	23	49	41	43
698	1	22	26	61	25	14	14	25	32	15	12	21	36	49	37	37
700	2	44	32	56	16	21	12	22	10	18	10	18	28	57	20	57
703	2	28	32	38	15	14	8	16	14	10	8	15	42	60	63	64
706	2	43	31	40	10	12	10	17	10	9	10	18	65	65	63	64
707	2	23	24	43	23	20	8	16	22	18	8	13	36	30	31	38
708	2	23	32	49	29	17	16	21	37	18	14	21	33	46	48	34
710	2	22	30	59	31	17	8	18	29	16	9	15	39	35	40	40
712	2	19	27	49	21	10	9	27	16	9	8	23	32	59	45	47
713	2	26	27	39	13	19	14	42	11	12	10	37	52	38	57	26
715	1	22	31	41	14	13	11	21	18	14	11	20	32	52	58	46
