# Supplementary material for: The role of self-efficacy in specific fears
Source: PLoS One. 2023 Mar 24;18(3):e0283660. doi: 10.1371/journal.pone.0283660 (PMC10038300; doi:10.1371/journal.pone.0283660)
Supplement: S2 File — (CSV) [file pone.0283660.s002.csv]

participant	Gender	Age	GSE	Fear_Animal	Fear_Environment	Fear_Situational	Fear_BII	Avoidance_Animal	Avoidance_Environment	Avoidance_Situational	Avoidance_BII	SSE_Animal	SSE_Environment	SSE_Situational	SSE_BII
1	2	20	24	30	23	24	44	29	24	23	46	36	41	42	36
2	2	24	30	16	11	8	19	16	11	8	19	44	53	48	47
3	2	23	35	16	30	9	20	17	23	8	14	45	57	35	54
4	1	24	34	12	9	10	15	15	9	8	16	48	40	46	48
5	2	20	26	12	10	8	14	11	9	8	13	43	39	39	34
6	2	24	37	13	17	9	30	11	14	10	24	49	54	58	47
7	2	19	24	22	24	17	21	26	22	20	28	39	32	52	37
8	2	19	29	15	13	9	18	19	14	13	23	38	48	59	61
9	1	23	26	37	34	28	52	34	31	28	48	40	42	44	40
10	2	24	31	22	15	9	18	24	15	8	19	47	37	46	45
11	2	21	30	19	14	15	19	19	13	13	19	35	45	52	57
12	2	22	31	19	17	10	19	19	13	10	24	39	45	38	47
13	2	25	31	14	13	11	15	14	11	9	15	48	47	49	49
14	2	42	36	13	13	12	22	11	12	10	22	56	55	47	46
15	2	22	25	17	13	15	50	17	14	15	52	54	52	47	49
16	2	21	33	12	11	11	26	12	10	10	24	57	65	65	58
17	2	22	26	18	22	13	42	21	28	12	45	39	34	58	22
18	2	19	36	24	17	10	48	21	15	8	23	31	62	61	53
19	1	31	20	18	11	8	20	24	16	9	27	28	59	65	51
20	2	21	33	13	11	9	22	21	14	10	26	45	38	60	41
21	2	26	26	20	13	15	18	19	12	15	16	39	59	41	61
22	2	20	29	10	10	11	16	10	9	8	15	51	42	51	52
23	1	28	38	12	13	8	21	12	11	9	18	54	48	54	54
24	2	23	23	28	17	10	27	28	10	8	22	35	55	63	55
25	2	57	30	13	12	9	19	13	13	9	17	57	42	43	51
26	2	20	30	20	15	11	16	22	16	14	16	26	51	50	28
27	2	21	31	13	12	10	39	10	9	8	35	52	61	61	38
28	2	23	28	16	17	10	22	19	12	8	24	44	43	50	52
29	2	23	30	12	10	9	17	11	9	9	16	44	56	59	59
30	2	20	27	23	16	18	17	20	11	12	18	32	45	63	34
31	2	29	26	24	30	26	34	25	30	23	28	33	32	36	36
32	2	29	33	21	21	14	22	19	20	13	18	38	37	36	44
33	2	23	25	22	30	22	17	26	34	22	19	32	36	36	24
34	2	20	35	15	9	14	24	14	10	11	28	50	65	56	47
35	2	18	35	14	14	10	15	16	13	11	14	38	38	61	61
36	2	28	30	11	10	10	17	16	11	8	22	40	42	52	48
37	2	48	40	11	10	9	15	11	12	10	17	57	42	43	42
38	2	24	30	15	12	10	21	14	13	10	22	57	63	48	42
39	2	25	29	24	20	9	33	22	10	8	29	19	26	41	41
40	2	27	31	18	16	12	16	18	11	10	15	44	47	61	51
41	2	20	28	19	25	16	19	22	21	14	14	29	50	26	58
42	2	23	30	20	30	17	23	24	29	17	22	22	21	41	63
43	2	22	31	15	15	12	17	21	19	14	18	35	54	45	56
44	2	19	34	17	20	16	25	21	18	16	30	27	28	37	42
45	2	25	28	33	21	15	27	32	19	12	20	46	44	38	44
46	2	18	32	14	14	10	17	16	11	8	18	52	65	64	56
47	2	23	32	13	19	11	22	19	16	10	26	39	35	40	45
48	1	31	25	41	33	29	52	32	29	23	49	42	47	39	44
49	2	26	32	18	20	15	23	16	12	12	17	47	46	43	54
50	1	30	30	20	13	12	29	21	15	10	30	39	38	39	37
51	2	26	31	26	20	23	35	24	15	13	28	13	55	30	38
52	2	35	27	10	11	8	16	10	9	8	16	56	62	49	47
53	1	20	29	20	13	8	26	21	12	8	29	31	38	57	56
54	2	27	29	17	19	15	19	19	23	14	18	30	32	29	61
55	2	26	27	15	16	13	25	15	13	9	20	40	49	39	51
56	2	19	24	15	14	10	20	21	12	12	20	39	61	60	62
57	2	21	36	14	10	8	24	14	9	8	22	65	65	65	44
58	2	19	28	12	20	10	15	20	14	8	18	34	44	60	57
59	2	19	25	20	19	17	45	18	15	11	45	58	30	53	26
60	2	20	25	13	10	11	15	15	10	11	14	50	40	46	59
61	2	43	30	18	11	8	39	17	11	8	31	30	41	46	33
62	2	29	29	18	24	17	26	21	27	15	24	36	40	33	36
63	2	23	29	20	12	18	20	26	11	22	19	36	65	65	63
64	1	30	32	15	15	8	37	14	9	8	30	43	39	42	36
65	2	28	32	28	23	18	45	30	12	11	47	45	40	41	41
66	2	22	28	32	20	16	44	32	20	17	46	29	48	53	26
67	2	19	36	17	12	9	26	21	12	11	31	31	39	37	47
68	2	23	18	24	27	20	51	22	24	18	46	30	27	50	36
69	2	23	10	20	31	24	48	21	30	17	32	46	46	46	46
70	2	57	33	22	10	9	16	23	14	10	16	19	43	52	54
71	2	18	32	17	15	9	24	20	12	10	30	16	47	54	27
72	2	29	30	10	12	8	22	10	12	8	23	34	34	37	34
73	2	23	31	15	12	9	15	18	10	8	15	47	44	45	52
74	2	20	33	23	10	10	17	16	10	10	14	35	63	48	65
75	1	25	33	12	9	9	14	12	9	8	13	61	61	60	61
76	2	24	26	20	28	10	21	12	22	8	15	41	42	40	38
77	2	24	30	18	15	16	24	19	17	12	24	29	35	44	45
78	2	25	25	21	15	14	18	23	13	12	15	37	40	47	44
79	2	24	30	24	28	24	49	31	19	21	32	27	22	24	27
80	1	21	24	13	31	27	18	12	26	25	20	46	33	37	36
81	1	23	34	20	10	11	22	20	9	8	16	36	64	63	63
82	1	27	33	10	17	14	15	10	18	16	17	36	53	43	40
83	2	24	31	15	10	12	36	12	9	10	22	31	55	49	44
84	2	24	31	15	13	17	17	11	10	14	14	54	46	42	52
85	2	23	24	21	17	9	27	23	23	11	33	33	38	46	35
86	2	24	28	14	12	16	20	13	11	11	17	45	45	43	40
87	2	22	30	18	20	12	24	22	14	14	34	37	56	62	45
88	2	22	33	16	22	10	20	14	13	11	16	48	50	52	52
89	2	22	22	22	25	14	47	25	31	15	60	39	34	51	24
90	2	21	24	14	20	11	19	13	19	9	17	24	21	65	65
91	2	29	33	14	12	9	20	12	11	8	18	45	60	62	18
92	2	27	30	11	10	8	14	10	10	8	14	52	52	52	52
93	2	23	25	22	21	12	23	18	17	10	19	36	38	62	48
94	2	28	29	31	21	17	49	27	12	11	40	38	46	36	42
95	2	19	31	16	9	8	26	14	10	8	31	41	52	54	35
96	2	19	30	22	12	10	18	25	11	8	18	24	65	62	62
97	2	41	30	17	16	18	22	16	9	14	15	40	63	42	52
98	2	23	27	18	14	12	26	27	17	14	44	45	60	45	34
99	2	43	26	23	17	13	54	20	16	10	51	31	35	39	32
100	2	26	29	14	13	18	25	14	12	19	23	46	55	48	50
101	2	23	29	12	11	8	25	11	9	8	26	57	65	62	46
102	2	22	22	31	24	25	41	25	31	19	42	35	36	38	36
103	2	29	32	10	13	11	32	10	12	10	29	44	62	59	44
104	2	27	18	24	17	17	21	26	22	20	19	21	61	41	55
105	2	23	28	16	24	15	30	18	19	11	27	42	43	42	41
106	1	24	31	12	12	11	25	13	12	11	27	42	43	52	48
107	2	27	24	14	12	9	18	18	16	12	29	35	52	57	50
108	2	20	23	19	21	13	25	15	19	11	21	28	33	31	37
109	2	22	30	16	18	9	16	26	18	9	17	35	35	65	61
110	1	28	30	12	10	10	22	12	9	8	16	46	65	65	59
111	2	24	30	17	13	17	20	17	10	10	16	24	54	54	26
112	2	21	31	14	12	8	15	13	11	9	16	42	64	65	61
113	2	20	29	20	21	17	37	22	20	15	34	34	46	39	40
114	1	27	23	23	20	16	24	13	12	12	14	41	36	38	38
115	2	20	28	20	17	11	24	27	18	10	26	41	38	39	44
116	2	31	30	17	14	12	23	27	15	8	27	57	61	63	61
117	2	20	30	16	9	9	15	13	9	8	14	45	51	63	49
118	3	27	33	10	15	8	20	10	11	10	18	47	47	53	65
119	2	18	30	15	14	12	24	15	16	9	24	45	48	32	38
120	2	20	21	13	16	12	22	13	16	12	20	42	48	56	45
121	2	23	29	18	13	11	23	16	12	12	18	31	54	22	38
122	1	23	32	13	17	15	24	13	17	15	34	49	55	55	50
123	1	21	30	14	16	11	24	12	18	12	14	51	48	42	42
124	1	24	31	21	13	10	19	21	13	8	18	38	42	28	31
125	2	23	30	22	22	13	31	29	23	11	35	28	32	46	27
126	1	29	33	13	14	9	16	17	14	9	16	44	39	58	54
127	2	24	30	17	15	11	29	16	13	8	29	33	32	35	38
128	2	22	28	16	21	12	17	17	22	11	17	22	28	63	62
129	2	31	31	20	14	15	21	21	10	13	20	26	58	39	56
130	2	29	31	14	15	10	23	12	13	8	19	46	57	62	21
131	2	22	30	11	12	12	14	10	10	10	13	46	53	41	49
132	2	23	29	14	11	9	24	15	10	8	22	37	49	46	46
133	2	39	18	10	20	14	15	10	19	14	15	57	23	64	54
134	2	25	32	12	9	8	16	12	9	8	18	50	50	48	56
135	2	24	40	12	9	8	17	13	9	8	18	65	61	65	65
136	1	30	34	26	19	18	21	33	24	16	31	41	50	56	55
137	2	23	32	14	13	12	22	16	11	14	32	24	27	30	28
138	2	26	28	32	17	15	34	30	12	10	38	32	35	38	29
139	2	18	25	17	16	17	21	25	20	18	29	40	51	33	24
140	2	35	34	14	11	9	17	16	12	11	19	29	50	55	54
141	2	26	30	10	12	10	15	11	9	8	14	25	25	25	25
142	2	24	35	12	9	10	19	11	9	12	24	52	57	46	40
143	2	20	30	12	11	11	21	11	9	9	16	41	51	51	48
144	2	23	26	11	13	11	16	13	11	14	17	56	60	62	65
145	1	22	27	26	9	8	23	26	9	8	17	46	65	43	54
146	2	23	34	12	16	9	22	15	12	9	22	43	57	54	55
147	2	30	32	12	23	11	25	13	18	10	20	41	30	63	36
148	1	26	34	10	9	8	15	10	9	8	14	53	52	53	52
149	2	37	31	22	16	8	28	20	11	8	21	26	46	65	41
150	2	23	16	11	15	11	27	12	10	10	30	65	46	44	33
151	1	22	37	12	10	12	16	14	10	12	24	56	65	58	45
152	2	18	27	20	23	11	18	15	22	11	19	32	33	32	30
153	1	23	31	28	10	12	19	28	11	10	18	25	33	33	33
154	2	32	29	12	14	9	18	12	12	8	19	36	44	48	49
155	2	32	32	15	20	21	26	15	21	20	21	32	58	30	56
156	2	24	38	13	10	8	24	14	12	9	24	34	41	63	39
157	2	33	19	22	16	14	31	22	11	8	26	24	44	53	41
158	1	56	30	12	14	18	18	12	13	14	18	53	50	44	44
159	2	25	32	25	15	11	23	25	14	10	22	48	65	46	58
160	2	25	36	16	22	11	18	15	17	10	17	37	43	42	42
161	2	22	31	18	16	14	21	20	11	10	19	27	55	63	54
162	2	20	21	17	12	9	20	16	11	9	18	36	58	62	58
163	2	31	26	38	32	27	43	28	24	23	37	37	43	40	33
164	1	19	26	14	22	15	31	18	17	13	31	34	49	42	38
165	1	24	40	10	9	8	14	10	9	8	14	53	53	53	53
166	2	23	39	22	16	13	25	22	11	10	18	30	48	31	57
167	2	22	39	10	11	8	18	10	9	8	16	53	53	48	41
168	2	27	35	13	11	13	15	13	14	13	15	43	40	43	45
169	2	24	27	12	12	11	18	16	12	11	17	44	61	57	47
170	2	22	29	15	13	10	19	19	9	10	18	43	62	64	65
171	2	21	28	33	12	13	16	36	13	13	18	35	32	44	46
172	1	20	28	25	28	20	24	28	20	20	29	27	24	36	33
173	2	22	26	28	26	26	35	28	34	21	40	18	16	57	38
174	2	25	32	27	10	12	23	28	10	9	18	23	34	52	48
175	2	25	28	24	14	17	26	15	12	16	20	42	55	54	58
176	1	30	29	22	16	13	30	16	12	10	19	39	46	47	44
177	1	22	28	17	18	13	21	14	22	12	23	40	35	39	45
178	2	42	29	13	12	11	19	15	11	8	17	32	33	54	50
179	2	26	28	30	23	20	30	28	19	16	19	32	38	44	45
180	2	21	32	13	14	21	35	11	13	17	25	26	24	20	28
181	2	24	31	13	14	8	18	13	15	9	18	38	42	57	60
182	3	19	34	14	9	8	25	17	9	8	23	28	57	42	50
183	2	21	30	11	13	10	16	11	11	8	17	53	56	60	58
184	2	23	30	14	13	10	22	13	11	9	20	42	56	64	44
185	2	24	23	10	9	8	16	14	10	9	22	52	59	61	50
186	2	18	33	17	11	13	18	23	11	13	15	54	31	59	44
187	2	23	26	20	15	17	39	27	22	21	40	42	41	43	36
188	2	54	24	18	24	22	17	20	20	16	15	28	32	19	25
189	2	33	28	16	13	13	18	16	12	10	17	29	33	53	53
190	2	23	28	19	16	11	28	18	15	11	28	34	47	46	46
191	2	21	32	17	16	10	17	19	14	10	16	25. Mai	33	38	56
192	2	18	28	14	14	11	21	16	13	10	30	36	38	54	44
193	2	30	28	17	12	8	17	23	14	9	19	29	35	35	34
194	2	22	25	18	14	15	20	22	12	20	27	40	39	39	46
195	2	26	24	12	16	20	41	10	15	13	33	43	36	31	34
196	1	21	27	14	18	9	16	13	11	9	13	34	37	40	39
197	2	20	30	18	11	11	19	19	11	10	19	46	46	46	46
198	1	29	37	10	9	8	17	10	9	8	19	63	63	62	61
199	2	18	22	14	18	17	20	16	20	20	24	26	28	32	41
200	2	25	23	21	11	14	16	18	10	12	17	40	59	42	65
201	2	27	26	16	14	9	20	19	11	10	25	36	53	65	48
202	2	23	27	19	19	14	18	14	16	10	16	47	44	52	52
203	2	27	30	13	18	16	15	14	14	9	19	37	53	53	46
204	1	22	37	12	9	9	18	15	9	9	25	41	57	58	54
205	2	21	31	20	9	11	20	21	12	11	19	32	60	34	52
206	2	22	30	10	11	10	14	11	12	11	14	61	65	51	65
207	2	26	34	21	14	14	26	23	14	16	30	39	50	44	40
208	2	19	30	17	11	9	18	20	11	8	19	51	50	64	54
209	2	31	22	10	15	12	21	10	15	13	18	60	63	25	31
210	2	31	36	24	24	18	32	15	20	18	31	43	52	33	53
211	2	22	32	24	19	9	45	21	14	8	38	25	26	51	25
212	2	27	32	19	21	15	23	15	18	15	25	46	40	46	30
213	1	58	27	19	16	8	23	13	20	9	20	44	53	65	51
214	1	29	33	14	10	8	16	13	10	8	15	58	61	65	65
215	2	27	36	14	9	8	15	11	9	8	14	59	65	65	63
216	2	21	31	13	16	12	29	16	17	12	33	34	33	39	23
217	2	23	31	17	19	14	38	20	17	10	34	27	61	52	44
218	2	21	25	11	19	19	23	10	18	17	27	35	33	45	33
219	2	24	35	10	9	8	16	11	9	8	15	65	65	65	54
220	1	24	34	13	13	10	19	14	14	11	23	50	60	46	60
221	2	20	23	23	12	13	20	24	12	17	18	31	32	41	39
222	1	24	28	13	12	8	15	16	12	10	17	50	55	45	51
223	2	24	29	14	10	9	39	14	9	9	39	13	62	19	20
224	2	29	29	12	14	10	18	10	11	8	15	51	53	53	53
225	2	29	33	14	12	8	20	12	9	8	18	49	61	59	17
226	2	22	28	19	26	20	40	20	23	17	38	40	35	61	36
227	2	24	29	13	10	12	17	11	9	9	14	55	61	60	53
228	2	20	24	24	24	18	51	21	20	15	48	24	37	43	36
229	2	21	33	11	11	9	20	13	13	11	22	49	42	50	52
230	2	21	29	18	13	8	26	24	14	8	26	44	53	50	46
231	1	35	27	15	18	11	22	12	15	9	21	31	43	43	64
232	2	20	29	33	18	12	20	37	18	11	21	33	33	35	33
233	2	25	29	19	12	9	14	18	10	9	13	22	65	63	63
234	2	20	23	21	18	16	27	21	20	18	34	31	33	33	32
235	2	22	27	13	11	8	24	12	10	8	22	50	63	48	46
236	2	27	29	13	13	8	14	16	13	10	14	38	39	61	61
237	2	42	23	12	12	10	21	12	15	10	26	56	36	48	39
238	1	19	31	14	12	8	28	18	14	9	39	43	60	44	37
239	2	19	25	19	16	15	17	23	16	11	20	24	54	45	52
240	2	34	31	18	19	15	18	14	21	10	23	33	35	38	35
241	2	26	35	12	15	8	14	11	13	8	14	40	44	59	60
242	2	22	27	14	12	10	19	19	13	13	20	40	45	61	58
243	2	27	31	19	14	13	18	17	15	10	29	44	49	60	55
244	2	29	28	12	11	14	16	11	11	12	16	33	44	34	34
245	1	25	37	13	12	9	15	13	13	9	15	53	61	65	62
246	2	24	40	12	10	8	14	14	12	8	14	55	54	49	60
247	2	25	20	10	10	18	29	10	12	16	30	55	62	35	30
248	2	18	35	19	11	8	16	24	9	8	18	42	51	65	53
249	2	19	28	19	14	11	21	20	12	8	19	17	55	41	46
250	2	20	24	23	19	15	15	26	18	10	18	37	48	65	62
251	2	20	34	15	12	11	31	14	9	12	32	36	63	51	30
252	1	20	32	13	9	8	26	12	9	8	17	44	49	54	47
253	2	36	10	28	32	29	50	27	35	27	54	25	39	39	39
254	2	20	25	18	21	17	24	21	23	18	26	29	31	42	47
255	1	23	36	17	14	10	14	17	11	9	19	35	54	56	61
256	2	28	33	19	16	8	21	20	15	9	18	15	45	39	63
257	1	23	31	13	10	9	19	11	10	8	14	50	60	65	51
258	1	28	32	12	10	8	16	10	9	8	14	46	39	42	46
259	2	23	23	21	15	12	20	16	15	11	26	45	65	60	46
260	2	21	29	12	13	11	15	11	11	11	16	50	59	61	63
261	2	30	29	12	11	10	17	13	11	9	19	56	42	65	28
262	2	27	14	18	11	12	19	22	10	13	17	28	39	39	46
263	2	20	27	15	10	8	16	19	10	8	26	27	57	65	46
264	1	38	39	10	9	8	16	10	9	8	21	65	55	57	56
265	2	20	23	15	14	13	34	11	11	12	39	42	56	43	27
266	2	23	27	14	18	11	17	20	13	14	18	44	54	62	43
267	1	27	28	13	12	12	18	13	11	11	18	41	53	53	43
268	2	23	29	14	12	12	31	11	9	9	26	52	48	33	32
269	2	22	26	24	28	13	23	29	26	9	20	36	45	62	53
270	1	33	25	17	15	12	19	17	12	8	20	49	43	57	47
271	1	27	32	11	12	9	19	10	10	9	19	65	64	64	64
272	1	25	37	13	20	10	17	15	21	9	16	40	45	43	41
273	2	21	26	16	14	9	18	19	22	11	25	14	36	58	47
274	2	28	31	13	12	13	25	11	10	12	17	51	55	40	37
275	1	35	34	19	11	10	16	17	12	10	15	30	61	31	65
276	1	20	29	13	18	12	18	17	19	10	17	41	30	57	59
277	2	23	33	20	19	17	16	22	19	17	17	31	65	58	45
278	2	23	24	12	12	9	21	13	10	8	15	39	37	33	36
279	4	20	32	15	18	16	31	15	21	14	33	30	47	48	28
280	2	25	35	10	12	16	21	10	9	15	13	50	53	53	49
281	1	34	30	14	13	8	27	14	17	8	33	45	42	65	49
282	2	21	31	14	19	15	18	13	17	12	18	34	32	32	45
283	2	25	32	14	18	12	17	14	18	13	16	34	56	53	55
284	2	22	33	10	9	8	33	10	9	9	39	57	62	64	31
285	2	21	27	12	12	9	21	10	11	9	26	46	49	38	48
286	1	20	30	11	20	11	44	10	18	8	36	60	39	46	33
287	2	31	21	22	15	9	20	26	16	9	21	20	51	60	50
288	2	22	25	12	13	13	15	12	15	12	20	34	53	49	53
289	2	31	31	12	12	9	14	17	11	8	14	42	65	56	65
290	2	28	28	12	14	11	18	11	11	8	22	56	47	55	52
291	2	25	25	21	20	17	25	25	17	18	23	23	37	46	23
292	2	24	30	14	16	11	29	14	15	9	35	59	53	40	35
293	2	19	31	17	14	16	18	14	11	11	14	36	53	54	65
294	2	19	28	16	18	16	31	13	12	12	17	27	54	32	45
295	2	33	34	18	11	9	16	17	9	8	14	31	62	65	39
296	2	21	28	13	14	11	42	12	11	9	40	47	49	48	41
297	2	26	30	21	16	10	26	10	9	8	14	41	43	42	44
298	2	21	23	14	10	11	20	11	9	11	16	36	44	48	44
299	2	23	30	26	12	10	22	31	14	13	25	21	61	45	39
300	1	37	27	23	13	10	22	26	13	9	21	41	57	40	41
301	2	21	21	31	25	17	28	31	25	14	31	32	22	31	47
302	1	20	31	10	14	12	21	12	10	14	17	63	48	52	41
303	1	27	26	18	14	8	28	21	14	9	28	30	34	46	29
304	2	20	25	40	20	9	31	39	22	8	39	28	42	60	44
305	2	22	34	22	13	12	29	25	15	12	27	34	41	38	41
306	2	35	35	12	11	8	14	15	10	9	14	40	44	44	42
307	2	19	27	20	18	17	26	13	16	8	24	36	37	44	38
308	2	20	32	11	14	13	18	23	16	15	23	43	51	54	59
309	2	21	30	13	14	10	17	13	15	9	19	39	60	53	42
310	2	31	29	13	12	12	32	14	9	11	30	21	61	42	44
311	2	35	23	22	34	22	19	16	28	21	18	25	25	25	33
312	2	21	26	23	24	20	19	31	28	19	31	21	35	39	24
313	1	25	38	14	13	8	22	15	12	8	23	57	65	58	58
314	2	29	24	13	12	12	16	16	10	12	17	30	53	39	51
315	1	29	32	12	10	8	17	14	10	9	14	64	60	63	59
316	1	51	32	13	13	9	18	12	12	9	16	42	43	41	40
317	2	20	31	17	12	11	20	17	11	11	16	43	42	39	43
318	2	33	39	15	13	8	15	13	11	8	14	39	43	41	45
319	2	29	27	16	16	11	16	17	19	11	15	32	43	48	48
320	2	19	23	25	19	13	27	24	20	13	24	30	48	38	48
321	2	22	28	14	12	8	28	16	10	8	22	35	47	39	37
322	1	36	31	13	11	8	21	13	12	8	22	33	47	43	40
323	2	23	24	21	15	18	16	19	13	14	14	45	62	61	61
324	1	27	31	13	10	9	17	12	9	8	14	58	55	61	57
325	2	20	30	17	15	10	19	32	16	11	23	49	56	50	49
326	2	23	27	12	10	9	15	12	10	10	14	48	62	54	58
327	2	25	20	15	31	26	49	16	33	26	52	42	47	43	32
328	2	22	31	15	11	9	20	17	10	13	19	27	65	62	49
329	2	20	37	12	10	9	14	12	9	8	14	65	65	61	61
330	2	21	30	16	18	13	16	16	14	9	21	47	46	56	48
331	1	20	31	13	20	13	18	17	26	17	37	31	42	41	40
332	2	23	33	30	14	11	17	22	11	9	15	34	54	65	64
333	2	19	31	15	15	20	21	14	13	19	16	33	35	41	34
334	2	33	32	10	9	8	16	10	9	8	16	65	65	65	53
335	2	20	31	14	18	10	15	19	9	11	17	32	60	60	46
336	2	28	17	14	13	14	16	17	14	12	16	38	52	35	56
337	4	29	22	13	16	12	31	14	20	16	42	45	42	47	37
338	1	25	35	18	13	8	15	19	14	8	17	31	52	60	65
339	2	23	36	19	18	15	22	22	17	16	17	24	26	51	36
340	2	29	31	11	17	12	23	12	16	8	16	61	29	29	61
341	1	24	34	14	11	9	17	19	10	9	18	20	28	39	22
342	2	58	27	29	25	19	38	28	24	17	37	26	41	46	32
343	2	20	21	25	22	14	23	21	30	16	31	41	36	42	45
344	1	25	39	10	10	9	16	13	10	10	17	57	54	57	57
345	2	24	31	27	13	9	24	28	12	8	25	31	47	40	39
346	2	19	26	22	11	9	21	22	11	9	19	39	36	36	49
347	1	33	28	13	10	8	16	15	9	8	21	47	65	43	46
348	2	48	40	14	11	8	14	16	11	8	14	44	65	65	65
349	1	30	29	18	22	16	36	21	23	15	39	33	28	34	32
350	2	20	36	12	12	13	16	11	10	11	14	53	48	34	65
351	2	21	35	16	19	16	22	16	16	16	18	31	31	36	47
352	2	26	30	17	13	8	23	12	14	8	15	41	36	40	40
353	2	22	30	15	10	8	15	19	12	8	16	27	48	65	57
354	2	22	25	21	12	9	37	23	11	8	36	40	54	39	40
355	2	29	29	16	19	14	17	16	21	14	19	35	38	30	39
356	2	26	23	29	20	17	36	36	22	17	50	28	31	53	33
357	2	24	29	16	17	15	17	23	14	16	20	34	39	38	54
358	2	29	38	32	23	21	29	30	20	18	17	25	25	27	24
359	2	25	24	18	14	16	41	16	12	11	41	43	62	50	37
360	2	20	29	12	12	11	22	11	11	12	33	51	35	54	49
361	2	20	31	16	12	11	24	15	11	11	21	37	63	54	49
362	2	21	33	11	11	9	18	10	11	9	17	51	62	61	54
363	2	21	29	14	13	11	19	12	12	12	14	54	54	50	53
364	2	20	25	20	17	10	46	18	15	8	49	25	50	28	18
365	2	21	25	12	9	9	17	10	9	8	17	31	63	42	37
366	1	26	40	10	9	8	14	10	9	8	14	53	53	53	53
367	2	32	34	12	12	18	25	11	10	21	28	39	59	45	32
368	1	24	34	19	12	8	15	20	9	9	15	47	64	57	63
369	2	21	28	15	12	9	15	14	13	9	15	50	63	55	65
370	1	33	29	10	9	8	18	10	9	8	15	55	61	61	59
371	1	22	30	16	14	8	18	34	23	10	39	38	42	65	48
372	1	46	33	18	20	13	32	14	17	14	33	36	47	39	37
373	2	25	32	15	12	10	16	19	13	10	17	33	52	50	53
374	2	23	34	17	17	13	15	15	10	8	14	34	33	35	39
375	1	23	31	10	10	8	20	10	9	8	14	65	65	65	65
376	1	29	38	10	12	8	15	10	12	9	18	65	65	55	60
377	2	21	36	19	20	14	14	18	17	12	14	25	28	53	27
378	2	22	39	10	9	8	19	10	9	8	15	53	53	53	53
379	2	22	28	15	11	9	25	26	9	8	29	24	58	65	52
380	2	22	29	17	17	15	25	15	18	18	23	34	31	55	26
381	2	49	23	11	20	18	22	12	21	15	20	45	42	36	38
382	2	24	28	22	15	8	30	21	11	8	21	26	44	34	28
383	2	28	28	15	18	12	17	14	20	13	16	53	41	26	65
384	2	29	32	17	9	8	15	19	9	8	14	47	50	49	59
385	2	24	27	15	14	8	16	20	13	8	16	41	53	65	40
386	2	25	34	15	11	9	16	20	10	9	16	43	65	35	59
387	2	20	35	12	17	14	18	10	13	11	17	49	43	41	52
388	2	30	26	38	34	31	54	48	36	31	49	49	47	42	47
389	2	29	26	22	17	14	18	19	13	12	16	26	31	53	63
390	2	24	28	18	23	16	21	22	15	16	18	28	38	36	53
391	1	23	26	18	19	11	24	19	20	11	29	34	46	33	40
392	2	21	30	12	12	11	23	13	17	10	26	51	37	39	35
393	2	35	25	15	13	22	37	16	13	21	37	33	47	23	31
394	1	31	26	15	17	13	19	13	13	9	16	49	45	44	40
395	2	30	35	14	10	9	33	20	9	8	46	38	40	53	33
396	2	18	34	14	10	9	17	16	10	10	18	39	51	40	56
397	2	24	35	11	10	8	25	12	10	8	24	50	65	64	41
398	2	27	29	13	11	8	14	14	10	8	15	31	33	65	54
399	2	21	32	12	12	11	23	11	10	9	21	53	65	59	37
400	2	20	31	11	13	10	17	12	13	13	19	44	38	53	22
401	2	48	31	17	11	8	15	10	10	8	17	40	41	52	57
402	2	24	28	16	17	11	30	16	13	8	34	27	27	43	22
403	2	21	30	10	14	11	15	10	12	11	14	60	57	58	65
404	1	32	26	14	16	14	19	12	15	14	24	51	45	43	36
405	2	22	23	31	9	9	25	32	9	8	22	35	35	36	56
406	1	24	23	13	17	11	15	15	12	8	16	32	33	38	28
407	2	23	29	20	19	14	29	23	19	15	27	33	43	52	57
408	2	22	30	19	16	14	19	21	15	13	16	38	55	40	58
409	2	23	30	25	21	15	33	17	19	15	21	37	42	35	43
410	2	24	40	10	15	13	47	10	11	8	27	56	57	43	37
411	1	35	37	21	10	8	17	16	9	8	15	39	65	46	61
412	2	30	30	11	13	13	16	10	9	10	14	53	53	52	53
413	2	21	29	11	12	10	24	11	13	10	28	35	39	39	36
414	2	27	38	14	14	8	17	13	10	8	15	61	53	46	56
415	2	28	29	35	14	9	17	34	14	8	15	33	65	61	65
416	2	32	33	17	15	10	36	10	11	8	17	45	48	62	52
417	2	24	17	15	13	13	20	11	18	12	21	14	27	51	58
418	2	20	30	14	18	13	26	16	14	9	25	39	43	45	52
419	2	22	30	18	14	12	18	16	12	11	18	28	58	46	50
420	2	29	37	11	11	13	14	12	9	13	15	31	63	45	64
421	2	21	29	14	13	15	46	15	10	15	53	35	43	43	23
422	1	22	29	10	11	9	17	11	9	9	18	50	54	48	49
423	2	18	31	10	12	11	18	11	9	10	15	65	65	48	47
424	1	31	26	11	11	9	18	11	12	8	17	58	47	55	51
425	1	29	30	11	12	11	22	12	16	12	20	52	49	54	47
426	2	22	23	14	11	12	35	13	10	10	45	22	41	26	26
427	2	22	22	23	27	16	21	25	19	21	25	45	50	61	46
428	1	24	30	16	9	8	19	19	9	8	19	39	39	39	39
429	2	21	27	30	27	18	41	33	23	19	47	18	18	32	19
430	1	18	30	16	19	11	34	19	22	14	38	31	42	44	33
431	1	32	25	20	23	13	24	20	22	12	27	35	35	29	36
432	2	21	23	16	22	19	22	15	22	16	18	53	35	38	47
433	1	22	29	13	17	11	17	14	14	10	17	49	40	38	26
434	2	21	31	13	13	11	19	15	15	9	17	43	54	65	52
435	2	24	28	17	16	11	16	19	15	13	17	27	40	47	45
436	2	26	24	19	15	17	25	19	13	18	20	44	37	43	41
437	2	21	35	13	14	13	24	16	12	10	19	40	54	55	43
438	2	21	28	21	10	11	15	17	12	11	19	28	60	54	60
439	1	30	30	20	16	13	21	24	24	18	25	34	48	47	49
440	2	19	32	13	16	8	17	14	15	10	18	44	64	38	65
441	2	21	24	10	9	8	16	13	9	10	27	38	53	42	42
442	2	30	23	13	20	15	15	14	21	18	19	34	53	46	65
443	2	21	30	15	14	10	15	12	13	8	14	57	57	57	54
444	2	20	29	20	14	12	16	23	15	12	15	29	39	53	53
445	2	19	27	15	10	10	19	14	11	11	20	49	35	49	46
446	2	21	27	13	13	12	18	14	9	8	14	45	49	51	55
447	2	22	30	12	10	8	14	10	9	8	13	57	58	51	65
448	2	20	18	15	25	24	14	11	20	22	14	24	23	22	65
449	2	26	32	20	13	10	21	28	11	8	19	38	40	41	40
450	1	24	37	11	12	9	16	10	9	9	18	65	52	60	65
451	2	21	29	11	13	11	22	10	10	8	25	55	61	59	46
452	2	21	25	15	11	10	17	27	10	11	30	39	39	39	39
453	2	24	29	24	9	8	36	18	9	8	34	16	52	30	17
454	2	22	29	18	13	8	21	14	11	8	16	59	39	63	35
455	2	21	25	26	17	14	43	25	22	18	48	39	45	37	35
456	2	25	26	12	21	17	18	10	13	9	17	34	39	37	41
457	2	20	33	16	15	11	23	16	12	8	20	37	47	65	59
458	2	19	21	22	25	20	25	32	20	15	21	18	34	37	38
459	2	28	33	16	13	8	18	14	13	8	18	37	65	65	57
460	2	23	22	26	20	23	33	29	28	21	38	37	33	38	36
461	2	24	31	16	13	12	22	14	11	11	22	56	34	55	56
462	2	20	29	16	9	11	15	16	11	11	19	28	37	37	44
463	1	25	15	10	9	8	14	13	13	9	14	37	33	38	40
464	2	22	29	14	15	10	14	14	14	11	13	23	21	21	61
465	1	30	37	13	21	8	15	10	16	8	14	65	42	65	65
466	2	27	31	17	16	15	15	32	19	16	17	46	33	38	50
467	2	22	29	16	15	10	23	23	19	11	28	43	55	56	33
468	2	24	27	18	26	12	25	18	30	12	23	38	33	34	35
469	2	25	30	21	25	18	19	23	22	19	18	40	40	32	37
470	2	20	31	18	13	11	16	16	13	11	17	32	43	47	45
471	1	23	29	16	15	10	21	15	14	8	18	35	56	60	58
472	2	20	30	13	16	11	17	14	12	11	17	31	37	43	32
473	2	22	29	16	12	12	16	17	12	9	19	24	53	53	59
474	2	21	24	29	32	13	18	33	27	9	21	31	57	62	30
475	2	27	26	13	17	11	17	14	14	13	20	36	61	60	38
476	2	23	23	25	24	17	40	14	21	15	43	42	42	51	36
477	2	26	28	16	21	13	19	20	10	13	20	45	65	44	39
478	1	34	26	25	25	23	41	30	27	16	36	44	32	34	43
479	1	24	30	15	12	8	24	13	9	8	25	53	60	65	50
480	2	22	23	29	14	12	19	32	16	12	23	27	52	50	56
481	1	20	28	11	14	11	17	10	9	10	27	45	49	48	49
482	2	22	30	16	11	12	15	20	11	12	16	32	45	32	65
483	1	21	35	18	15	10	22	14	14	10	19	26	36	49	49
484	2	23	31	19	14	12	20	21	14	9	22	51	42	49	36
485	2	22	26	17	13	13	17	20	10	12	14	19	35	33	38
486	2	22	35	16	11	15	16	14	12	11	16	55	54	46	60
487	2	21	26	10	9	8	14	10	9	8	16	53	53	53	53
488	2	23	13	18	20	13	41	18	16	11	36	49	34	41	25
489	1	22	33	17	13	8	28	17	9	8	34	54	55	49	39
490	1	67	30	12	9	8	16	16	10	8	21	58	65	55	52
491	2	25	18	20	20	20	20	19	18	18	18	55	36	40	38
492	2	23	30	16	13	9	20	16	10	8	20	42	45	36	51
493	2	23	30	15	13	9	19	17	10	9	17	34	58	42	45
494	2	21	19	13	12	14	21	19	11	10	13	35	51	30	44
495	2	23	32	13	15	11	16	13	12	9	14	57	62	57	62
496	2	21	25	11	10	11	19	11	9	12	14	58	57	63	64
497	2	23	27	22	20	18	20	20	15	15	22	33	32	36	28
498	2	22	21	25	10	10	19	25	10	10	19	25	65	24	62
499	2	21	24	15	16	16	20	15	14	12	17	30	44	44	55
500	2	25	28	18	16	11	23	13	12	9	17	48	56	65	65
501	2	25	31	15	13	11	16	15	10	10	13	13	57	57	53
502	2	62	20	16	16	16	18	15	12	11	17	33	32	39	53
503	2	21	31	10	13	15	19	11	10	11	20	54	53	43	50
504	2	21	33	17	11	9	15	17	11	8	14	47	57	58	64
505	2	25	29	17	14	22	22	16	10	10	15	32	46	46	46
506	1	24	34	10	13	11	20	10	11	9	23	50	54	50	43
507	2	22	25	13	9	10	14	12	9	8	13	55	54	59	65
508	2	21	31	18	12	14	26	18	10	13	24	38	41	46	43
509	1	24	29	16	17	11	14	14	15	10	14	35	41	65	61
510	2	20	24	13	13	10	21	27	12	9	31	45	50	65	57
511	2	25	29	17	19	17	45	13	16	14	44	32	34	33	32
512	2	26	30	28	11	8	15	32	11	8	16	19	41	65	58
513	2	21	29	11	9	9	16	10	9	8	16	60	61	61	62
514	1	20	23	14	15	14	32	16	15	16	36	38	33	36	45
515	1	22	29	24	26	16	27	25	29	17	24	37	48	33	61
516	2	27	36	18	11	8	21	20	10	8	23	53	39	53	53
517	2	28	16	23	17	16	27	14	11	9	20	42	47	55	45
518	2	39	37	23	18	12	24	23	20	11	24	35	54	48	46
519	2	24	27	25	15	8	14	23	13	8	15	39	53	31	53
520	2	26	33	20	17	10	20	25	16	11	22	45	44	50	38
521	2	25	23	12	16	19	34	10	15	16	34	28	31	29	31
522	2	25	29	12	11	10	27	14	10	9	30	54	60	65	34
523	2	19	26	24	20	21	29	21	17	16	24	46	27	40	40
524	2	21	33	10	9	9	15	10	9	10	26	38	60	64	46
525	2	25	33	10	11	12	15	10	10	8	14	64	64	64	63
526	2	25	25	15	13	17	22	14	12	15	31	32	48	33	26
527	2	22	22	31	25	22	50	30	21	20	50	31	65	30	22
528	2	22	26	14	12	14	27	12	12	13	28	40	36	47	42
529	2	25	37	15	17	10	31	16	13	13	30	39	47	44	44
530	2	25	28	18	9	10	17	12	9	8	17	47	65	65	48
531	2	27	38	16	20	12	25	16	14	8	24	38	38	30	57
532	1	39	32	16	9	8	26	18	9	8	24	41	39	38	38
533	2	19	34	14	11	11	29	13	10	10	28	32	65	65	32
534	2	20	25	13	15	11	17	11	11	10	15	55	54	58	54
535	2	23	30	21	21	13	31	19	22	9	42	23	24	51	57
536	1	32	27	10	11	11	18	10	9	9	19	57	65	54	51
537	1	27	37	21	13	9	27	18	9	8	25	48	51	43	47
538	2	24	28	15	10	11	36	14	10	8	35	54	61	48	40
539	2	27	33	12	17	10	19	13	14	8	20	61	58	62	47
540	2	22	23	17	20	14	26	28	18	12	27	29	37	39	41
541	2	30	29	13	9	9	16	14	12	10	15	58	60	50	54
542	1	27	30	30	27	24	42	30	27	24	42	39	39	39	39
543	1	20	30	13	12	12	27	14	11	13	28	39	58	54	47
544	2	35	35	23	32	24	18	22	35	21	17	14	22	21	20
545	2	26	33	19	14	11	17	16	9	10	15	42	60	58	61
546	2	24	26	12	15	11	16	10	14	8	13	30	32	32	30
547	2	32	30	22	20	21	21	23	14	17	16	28	46	55	58
548	2	18	35	15	13	10	18	12	14	9	17	57	56	62	58
549	2	22	30	18	16	12	30	18	14	10	26	36	41	55	42
550	2	23	24	40	20	11	33	38	15	9	24	23	48	51	30
551	2	27	32	22	11	8	16	23	15	10	15	52	53	55	53
552	2	25	27	20	15	12	43	15	13	10	47	43	41	32	30
553	1	22	32	18	12	11	19	17	13	12	18	45	43	55	60
554	2	24	29	11	9	10	22	13	10	11	28	56	62	49	46
555	2	20	34	18	16	18	24	22	15	15	22	22	51	46	47
556	2	19	24	12	13	13	26	12	9	12	40	58	56	64	40
557	2	22	28	16	12	9	23	13	10	9	14	43	55	54	49
558	2	23	33	12	11	9	15	11	10	9	14	65	60	60	65
559	2	26	40	24	10	12	35	26	13	12	47	36	41	36	32
560	2	21	26	21	14	15	19	22	13	11	17	25	57	58	50
561	2	21	36	10	14	9	14	10	12	8	14	60	59	61	65
562	1	22	27	13	11	8	24	16	10	8	33	47	60	47	58
563	1	36	27	14	15	13	21	16	13	11	21	53	39	36	36
564	1	25	35	15	10	9	19	30	11	8	26	54	58	65	53
565	2	22	30	13	13	18	16	14	13	17	16	24	50	28	45
566	2	23	30	20	11	8	15	21	12	8	14	35	43	65	65
567	2	21	36	26	16	12	36	18	13	9	22	33	34	44	41
568	2	36	33	19	20	16	31	13	13	8	26	53	60	63	52
569	2	21	37	11	17	10	16	10	11	8	15	64	63	63	62
570	2	23	31	31	20	9	15	38	17	10	16	44	48	47	46
571	1	21	31	11	10	10	16	12	9	8	15	59	62	59	59
572	2	25	18	17	18	19	44	15	12	12	39	45	39	48	34
573	2	36	32	10	19	24	23	10	18	20	25	53	28	28	38
574	2	21	37	17	16	12	23	16	13	10	24	49	59	53	59
575	2	19	26	30	27	17	24	27	31	19	22	29	17	46	39
576	1	59	34	17	13	8	17	16	9	8	16	36	58	55	54
577	2	23	27	15	22	11	28	15	20	8	32	38	45	40	48
578	2	23	28	17	16	10	22	22	15	9	16	37	42	40	50
579	2	22	30	20	15	10	17	22	13	9	20	29	61	57	63
580	2	35	19	11	14	13	21	12	10	8	16	36	48	31	65
581	2	26	29	35	26	21	52	33	27	19	52	32	35	30	30
582	1	38	21	30	25	24	39	30	27	24	39	39	40	38	39
583	2	29	29	12	9	9	50	12	9	8	49	40	41	42	42
584	2	22	25	18	15	13	20	16	11	10	15	37	37	47	42
585	2	26	27	44	32	24	38	46	28	11	39	20	35	34	33
586	2	20	32	14	16	15	19	15	16	15	21	31	64	39	59
587	1	30	32	10	11	10	35	10	10	8	22	50	50	47	32
588	2	22	36	18	15	12	22	17	10	8	19	65	62	62	53
589	2	22	37	17	18	14	22	15	18	11	24	32	33	56	43
590	2	37	30	12	12	11	30	12	10	8	23	65	43	49	44
591	2	28	29	14	12	11	18	12	11	10	18	54	58	53	45
592	2	50	36	26	14	13	44	26	17	12	46	56	62	56	45
593	1	67	30	12	9	8	16	12	9	8	17	53	53	53	53
594	2	19	30	18	20	15	21	20	22	19	22	27	42	26	49
595	2	20	27	18	17	11	31	30	14	9	30	23	27	65	39
596	2	21	29	11	10	8	14	13	10	8	14	54	59	65	55
597	2	22	10	16	9	12	18	14	9	10	14	53	53	53	53
598	2	23	36	20	12	8	16	20	12	8	15	15	65	65	65
599	2	23	35	11	15	11	16	10	14	11	15	41	49	41	44
600	1	20	33	12	13	10	15	10	12	11	14	53	36	38	53
601	2	30	29	23	15	12	32	25	13	8	24	28	51	63	45
602	2	34	29	21	28	21	30	15	25	20	30	16	43	30	46
603	2	20	24	27	16	20	19	30	16	20	19	25	57	36	58
604	2	26	29	10	11	8	20	11	9	8	18	51	53	53	47
605	2	22	34	16	13	8	15	17	13	8	15	33	57	61	63
606	2	19	27	15	16	10	15	12	13	8	16	42	53	45	50
607	2	18	32	14	12	10	18	15	11	11	16	53	48	60	49
608	1	24	25	15	13	12	21	28	23	20	33	36	42	43	36
609	2	22	28	14	14	9	33	15	19	9	40	24	41	38	32
610	2	29	36	19	23	12	14	16	22	10	14	46	57	34	64
611	2	21	25	12	19	16	19	15	15	11	19	37	51	49	51
612	1	21	22	17	31	30	26	13	32	29	22	56	33	29	52
613	1	23	33	21	11	12	19	16	9	11	16	46	64	45	44
614	2	28	29	17	13	9	19	23	12	10	20	32	52	61	47
615	2	25	28	19	12	8	14	12	9	8	13	41	43	43	54
616	2	24	27	21	15	15	14	25	13	11	14	36	43	29	53
617	2	22	24	25	25	20	26	24	14	10	25	38	48	27	26
618	1	22	29	17	15	15	33	18	16	10	26	54	38	42	28
619	1	23	31	22	20	12	23	21	18	9	29	34	37	33	37
620	2	19	23	15	19	10	19	20	16	9	17	21	61	64	52
621	2	21	23	16	18	14	19	23	31	15	26	28	40	21	62
622	1	33	25	35	25	23	36	27	29	23	42	41	38	37	41
623	2	21	24	17	15	10	21	19	12	8	15	32	56	65	45
624	2	19	24	15	14	11	18	12	11	9	17	65	61	58	54
625	2	21	29	22	13	15	49	28	15	14	48	26	29	52	19
626	2	24	30	11	10	8	14	10	9	8	14	35	32	35	34
627	2	51	30	13	10	8	17	15	10	8	19	44	52	52	58
628	2	24	28	15	15	10	23	18	15	9	20	41	42	56	51
629	2	22	29	13	11	10	52	11	10	8	47	62	41	59	27
630	2	41	31	15	10	11	17	15	10	9	14	50	45	48	53
631	2	30	26	17	13	11	24	20	10	8	23	35	39	31	44
632	2	19	26	20	13	11	29	30	11	10	35	40	37	47	37
633	2	20	35	16	12	9	14	15	12	8	14	54	56	63	60
634	2	21	26	22	18	12	33	14	11	8	29	53	50	50	44
635	1	25	28	15	12	16	21	19	12	20	22	23	44	36	65
636	2	33	34	11	18	9	28	12	16	8	29	65	26	65	29
637	2	39	31	18	22	16	17	19	27	15	16	23	29	33	26
638	1	24	26	22	26	19	36	27	23	21	38	42	34	31	43
639	1	55	36	10	10	9	16	10	10	9	14	65	65	64	65
640	1	21	31	18	16	9	27	20	17	13	37	33	48	57	36
641	2	18	30	11	18	12	25	10	14	10	23	39	47	46	45
642	2	23	26	17	13	10	20	10	9	8	14	41	43	49	45
643	2	21	32	16	11	9	17	23	10	8	19	47	56	65	56
644	2	22	22	18	10	12	47	25	13	14	55	53	43	57	28
645	2	38	34	11	10	9	25	12	9	10	19	63	62	60	47
646	1	23	27	18	10	10	15	19	11	9	17	50	62	62	60
647	2	29	23	24	29	20	23	28	31	24	29	30	25	26	34
648	2	34	32	12	13	13	24	11	12	12	23	43	43	57	47
649	2	20	23	22	10	13	18	29	12	12	20	19	52	40	52
650	2	27	27	25	27	19	52	23	24	16	50	36	36	35	36
651	2	25	30	11	13	10	19	10	14	8	17	53	47	44	53
652	1	18	32	19	16	10	38	19	15	14	38	26	30	48	23
653	2	21	33	11	10	10	16	10	9	10	15	65	64	56	57
654	2	22	32	21	23	15	21	23	15	10	18	18	40	41	45
655	2	23	29	26	18	13	32	25	16	13	37	65	20	24	60
656	2	23	30	14	10	16	28	15	10	15	25	44	45	50	46
657	2	24	21	21	11	10	23	21	10	10	30	42	38	41	43
658	2	22	29	23	25	18	17	22	19	13	21	43	38	34	59
659	1	24	30	13	13	10	29	11	9	8	22	43	47	43	39
660	1	23	25	14	17	11	15	13	12	9	17	41	43	57	46
661	2	69	27	16	12	11	28	18	12	9	23	47	44	51	48
662	2	21	30	28	26	12	31	30	21	12	28	40	55	56	49
663	2	35	32	17	15	15	14	18	15	12	14	51	51	53	50
664	2	26	32	27	22	14	28	29	19	10	27	33	36	43	34
665	2	22	33	13	14	12	17	15	11	8	19	65	54	51	55
666	2	22	33	14	11	13	16	11	9	8	15	52	47	43	48
667	2	24	35	23	13	8	37	19	9	8	26	25	21	22	21
668	1	45	40	13	9	8	14	15	9	8	16	45	46	44	53
669	2	19	26	16	14	11	24	16	14	10	31	40	50	49	45
670	2	40	32	21	25	21	17	16	26	18	15	29	23	30	21
671	2	26	30	11	12	10	14	14	14	10	14	60	39	61	60
672	2	26	28	14	14	10	24	21	11	8	19	45	60	54	62
673	2	22	30	20	16	12	28	15	15	9	24	40	40	40	39
674	2	20	32	20	13	12	20	18	12	12	16	41	50	46	54
675	2	20	25	17	9	8	15	22	10	8	20	31	47	63	58
676	2	34	20	16	16	19	21	15	13	16	17	37	43	37	37
677	2	23	40	15	12	9	28	17	11	9	29	45	53	64	44
678	2	18	23	17	17	13	26	14	16	13	21	23	43	42	40
679	2	21	31	16	15	20	25	13	9	12	18	39	41	42	50
680	1	24	30	23	17	10	17	15	12	8	16	40	46	43	42
681	2	20	30	12	17	10	34	12	15	11	39	53	42	53	44
682	2	22	30	26	24	21	35	25	19	13	27	39	38	40	39
683	1	23	22	17	16	17	22	17	17	11	24	49	38	51	37
684	1	21	33	15	13	8	17	20	14	8	16	26	49	49	59
685	2	22	28	32	24	17	29	32	16	11	23	31	39	43	48
686	2	20	21	28	25	24	28	20	27	13	27	33	46	42	52
687	2	35	32	16	18	17	14	13	14	11	14	46	50	44	42
688	2	23	24	16	13	10	19	15	12	10	20	44	30	56	36
689	2	31	28	15	9	10	19	12	10	8	22	54	65	65	63
690	2	20	27	13	10	8	20	14	11	9	21	43	45	50	36
691	2	20	28	14	10	9	14	11	10	10	14	36	46	46	65
692	1	37	28	18	25	12	23	16	15	9	15	40	37	54	43
693	2	28	35	12	15	14	18	10	13	11	15	54	40	56	57
694	2	27	28	12	15	12	14	12	15	8	15	44	65	53	64
695	2	26	38	10	9	8	15	10	9	8	15	65	65	65	65
696	2	22	29	23	18	15	28	23	12	15	22	34	43	45	47
697	2	22	27	21	15	10	21	22	15	11	17	23	49	41	43
698	1	22	26	25	14	14	25	32	15	12	21	36	49	37	37
699	2	20	31	13	9	12	31	10	9	8	27	59	43	60	36
700	2	44	32	16	21	12	22	10	18	10	18	28	57	20	57
701	2	21	15	16	22	15	40	12	15	12	26	38	24	46	28
702	2	27	34	12	11	8	14	13	12	10	17	57	65	61	65
703	2	28	32	15	14	8	16	14	10	8	15	42	60	63	64
704	4	30	29	26	26	21	31	25	28	22	37	38	38	40	41
705	2	31	28	26	26	22	32	26	21	18	29	28	47	32	36
706	2	43	31	10	12	10	17	10	9	10	18	65	65	63	64
707	2	23	24	23	20	8	16	22	18	8	13	36	30	31	38
708	2	23	32	29	17	16	21	37	18	14	21	33	46	48	34
709	2	20	20	21	21	11	33	23	16	8	28	41	40	53	42
710	2	22	30	31	17	8	18	29	16	9	15	39	35	40	40
711	2	25	29	12	11	8	18	15	14	9	24	56	60	44	48
712	2	19	27	21	10	9	27	16	9	8	23	32	59	45	47
713	2	26	27	13	19	14	42	11	12	10	37	52	38	57	26
714	1	28	32	14	21	11	39	12	19	11	39	61	43	42	32
715	1	22	31	14	13	11	21	18	14	11	20	32	52	58	46
716	2	22	32	10	9	9	22	10	9	9	20	51	65	46	48
717	2	22	28	19	18	8	29	14	11	8	14	39	36	37	39
